# Supplementary material for: Significant decrease of maternal mitochondria carryover using optimized spindle-chromosomal complex transfer
Source: PLoS Biol. 2023 Oct 5;21(10):e3002313. doi: 10.1371/journal.pbio.3002313 (PMC10553349; doi:10.1371/journal.pbio.3002313)
Supplement: S1 Data — (XLSX) [file pbio.3002313.s007.xlsx]

## Sheet: Figure 2B
Figure 2B. MtDNA proportions of SCC karyoplasts in corresponding enucleated ICR oocytes.
Con-SCCs						MRR-SCCs
Sample No.	Sample volume (μL)	Loading volume (μL)	HEX copies	mtDNA proportion		Sample No.	Sample volume (μL)	Loading volume (μL)	HEX copies	mtDNA proportion
mD54S	10	2	6200	0.051667		mD83S	5	2	2580	0.026321
mD54O	10	1	120000			mD83P	5	2	840
mD56S	10	2	18450	0.058239		mD83O	10	1	94600
mD56O	10	1	316800			mD86S	5	2	1675	0.015033
mD57S	10	2	10950	0.042213		mD86P	5	2	4950
mD57O	10	1	259400			mD86O	10	1	104800
mD59S	10	2	24150	0.083161		mD87S	5	2	2370	0.015791
mD59O	10	1	290400			mD87P	5	2	3715
mD60S	10	2	26950	0.10991		mD87O	10	1	144000
mD60O	10	1	245200			mD88S	5	2	2355	0.011981
mD61S	10	2	29500	0.087226		mD88P	5	2	4800
mD61O	10	1	338200			mD88O	10	1	189400
mD62S	10	2	14600	0.046616		mD89S	5	2	2785	0.01374
mD62O	10	1	313200			mD89P	5	2	1505
mD151S	2.4	2.4	13460	0.091403		mD89O	10	1	198400
mD151O	10	1	133800			mD90S	5	2	1990	0.010711
mD153S	2.4	2.4	7420	0.058693		mD90P	5	2	2395
mD153O	10	1	119000			mD90O	10	1	181400
mD154S	2.4	2.4	13960	0.097106		mD91S	5	2	2615	0.024025
mD154O	10	1	129800			mD91P	5	2	1630
mD155S	2.4	2.4	8340	0.050748		mD91O	10	1	104600
mD155O	10	1	156000			mD180S	2.4	2.4	2600	0.010634
mD156S	2.4	2.4	11040	0.078835		mD180P	2.4	2.4	11700
mD156O	10	1	129000			mD180O	10	1	210800
mD157S	2.4	2.4	7580	0.049163		mD181S	2.4	2.4	1838	0.008551
mD157O	10	1	146600			mD181P	2.4	2.4	2300
mD158S	2.4	2.4	12860	0.116845		mD181O	10	1	230200
mD158O	10	1	97200			mD182S	2.4	2.4	1442	0.008328
mD159S	2.4	2.4	11100	0.056546		mD182P	2.4	2.4	4100
mD159O	10	1	185200			mD182O	10	1	167600
mD160S	2.4	2.4	15740	0.093948		mD183S	2.4	2.4	1460	0.007554
mD160O	10	1	151800			mD183P	2.4	2.4	3420
mD161S	2.4	2.4	7220	0.055787		mD183O	10	1	188400
mD161O	10	1	122200			mD185S	2.4	2.4	2620	0.013996
						mD185P	2.4	2.4	7180
S: spindle karyoplast; O: spindle-free oocyte						mD185O	10	1	177400
						mD186S	2.4	2.4	1968	0.008231
mtDNA proportion = S copies / (O+S) copies x100%						mD186P	2.4	2.4	2540
						mD186O	10	1	234600
						mD187S	2.4	2.4	1304	0.006759
						mD187P	2.4	2.4	6620
						mD187O	10	1	185000
						mD188S	2.4	2.4	1530	0.008362
						mD188P	2.4	2.4	1438
						mD188O	10	1	180000
						mD189S	2.4	2.4	1402	0.00788
						mD189P	2.4	2.4	2920
						mD189O	10	1	173600
						mD190S	2.4	2.4	1564	0.011852
						mD190P	2.4	2.4	3000
						mD190O	10	1	127400
						S: spindle karyoplast; P: swing-removed cytoplasm; O: spindle-free oocyte
						mtDNA proportion = S copies / (O+P+S) copies x100%

## Sheet: Figure 2C
Figure 2C. MtDNA carryover levels in mouse reconstructed oocytes.
Control							Con-SCCT
Sample No.	Sample volume (μL)	Loading volume (μL)	FAM copies	HEX copies	mtDNA heteroplasmy level		Sample No.	Sample volume (μL)	Loading volume (μL)	FAM copies	HEX copies	mtDNA heteroplasmy level
mDC15	10	1	413400	64	0.000155		mD47	10	1	292600	19200	0.061578
mDC16	10	1	260800	74	0.000284		mD49	10	1	274800	11040	0.038623
mDC17	10	1	256400	120	0.000468		mD51	10	1	341800	18400	0.051083
mDC18	10	1	139400	116	0.000831		mD52	10	1	278000	19600	0.06586
mDC19	10	1	183600	142	0.000773		mD53	10	1	189800	13320	0.065577
mDC20	10	1	160400	70	0.000436		mD64	10	1	199000	26600	0.117908
mDC21	10	1	162600	16	9.8e-05		mD65	10	1	304600	40400	0.117101
mDC22	10	1	158600	26	0.000164		mD66	10	1	248200	29400	0.105908
mDC24	10	1	185600	14	7.5e-05		mD67	10	1	385000	48600	0.112085
mDC25	10	1	143200	28	0.000195		mD114	10	1	154600	7700	0.047443
mDC26	10	1	131400	28	0.000213		mD115	10	1	230800	11120	0.045966
mDC27	10	1	139400	16	0.000115		mD116	10	1	183600	11640	0.059619
mDC28	10	1	126200	54	0.000428		mD117	10	1	225800	8700	0.0371
mDC29	10	1	110000	124	0.001126		mD119	10	1	222200	11100	0.047578
mDC30	10	1	44800	26	0.00058		mD120	10	1	151600	7140	0.044979
mDC33	10	1	97600	94	0.000962		mD123	10	1	194400	8620	0.042459
mDC34	10	1	174400	160	0.000917		mD125	10	1	250800	13740	0.051939
mDC35	10	1	161400	72	0.000446		mD126	10	1	231400	10680	0.044118
							mD127	10	1	257200	10180	0.038073
mtDNA heteroplasmy level = HEX copies / (FAM+HEX) copies x100%							mD129	10	1	168400	9880	0.055418
							MRR-SCCT
							Sample No.	Sample volume (μL)	Loading volume (μL)	FAM copies	HEX copies	mtDNA heteroplasmy level
							mD68	10	1	176000	4220	0.023416
							mD69	10	1	192400	3820	0.019468
							mD70	10	1	194200	1760	0.010141
							mD71	10	1	171800	1380	0.007056
							mD72	10	1	184800	2220	0.01187
							mD73	10	1	169400	3140	0.018199
							mD74	10	1	195600	2400	0.012121
							mD75	10	1	228200	1660	0.007222
							mD76	10	1	254200	2280	0.00889
							mD77	10	1	223000	4920	0.021587
							mD78	10	1	234200	4500	0.018852
							mD121	10	1	247400	4000	0.015911
							mD122	10	1	228800	3820	0.016422
							mD132	10	1	217600	2920	0.013241
							mD133	10	1	263400	2660	0.009998
							mD134	10	1	230200	2520	0.010828
							mD135	10	1	238600	2460	0.010205
							mD136	10	1	248600	920	0.003687
							mD137	10	1	259600	1900	0.007266
							mD138	10	1	252400	1740	0.006847
							mD139	10	1	188600	1040	0.005484

## Sheet: Figure 2E
Figure 2E. Euploidy of mouse Con/MRR-SCC karyoplasts and swing-removed cytoplasts.
Sample No.	Group	Result	Euploidy
5OS1	Con-SCCs	40, XY	euploid
5OS2		40, XY	euploid
5OS3		40, XY	euploid
5OS4		40, XY	euploid
5OS5		40, XY	euploid
5OS6		40, XY	euploid
25S1	MRR-SCCs	40, XY	euploid
25S2		40, XY	euploid
25S3		40, XX	euploid
25S4		40, XX	euploid
25S5		40, XX	euploid
25S6		40, XY	euploid
25S7		41, XY, +11 (x3)	aneuploid
25S8		40, XX	euploid
25S9		40, XX	euploid
25S10		40, XX	euploid
25S11		40, XX	euploid
25S12		40, XX	euploid
25S13		40, XX	euploid
25S14		40, XX	euploid
25S15		40, XX	euploid
25P1		NA	NA
25P2		NA	NA
25P3		NA	NA
25P4		NA	NA
25P5		NA	NA
NA: not applicable

## Sheet: Figure S1A
Figure S1A. Normal fertilization rates of mouse reconstructed oocytes.
Transfer-then-ICSI				ICSI-then-Transfer
Restructured oocyte number	Normally fertilized oocyte number	Normal fertilization rate		Restructured oocyte number	Normally fertilized oocyte number	Normal fertilization rate
8	5	0.625		3	3	1
3	3	1		8	6	0.75
8	5	0.625		7	6	0.857143
8	5	0.625		8	7	0.875
5	3	0.6		5	4	0.8
5	3	0.6		5	5	1
13	11	0.8462		3	3	1
				5	5	1
				3	2	0.6667
