# Supplementary material for: Significant decrease of maternal mitochondria carryover using optimized spindle-chromosomal complex transfer
Source: PLoS Biol. 2023 Oct 5;21(10):e3002313. doi: 10.1371/journal.pbio.3002313 (PMC10553349; doi:10.1371/journal.pbio.3002313)
Supplement: S2 Data — (XLSX) [file pbio.3002313.s008.xlsx]

## Sheet: Figures 3A, 3C, 3D and 3E
Figure 3A. Reconstruction efficiency of mouse oocytes.
Figure 3C. Normal fertilization rates of mouse oocytes.
Figure 3D. Cleavage rates of mouse embryos.
Figure 3E. Blastocyst formation rates of mouse embryos.
Con-SCCT						MRR-SCCT						Control
Manipulated oocyte number	Restructured oocyte number	Normally fertilized oocyte number	Cleaving embryo number	Blastocyst number		Manipulated oocyte number	Restructured oocyte number	Normally fertilized oocyte number	Cleaving embryo number	Blastocyst number		ICSI oocyte number	Normally fertilized oocyte number	Cleaving embryo number	Blastocyst number
4	3	3	2	2		7	6	4	4	3		5	4	4	3
8	8	6	6	6		14	12	10	10	8		3	2	2	2
9	7	6	6	3		4	4	4	3	2		4	4	3	3
8	8	7	6	5		2	2	2	2	2		4	3	3	2
5	5	4	3	2		5	5	4	4	3		3	3	3	2
6	5	5	5	3		2	2	2	2	2		3	3	3	3
3	3	3	3	2		4	4	3	3	3		4	3	3	3
6	5	5	5	5		2	2	2	2	1		5	4	3	2
3	3	2	2	1		9	8	7	7	5		3	3	3	3
						5	5	5	5	2
