# Supplementary material for: Significant decrease of maternal mitochondria carryover using optimized spindle-chromosomal complex transfer
Source: PLoS Biol. 2023 Oct 5;21(10):e3002313. doi: 10.1371/journal.pbio.3002313 (PMC10553349; doi:10.1371/journal.pbio.3002313)
Supplement: S3 Data — (XLSX) [file pbio.3002313.s009.xlsx]

## Sheet: Figure 4A
Figure 4A. mtDNA residual levels in mouse reconstructed blastocysts.
		Control						Con-SCCT
Sample No.	Blastocyst	Sample volume (μL)	Loading volume (μL)	FAM copies	HEX copies	mtDNA heteroplasmy level		Sample No.	Blastocyst	Sample volume (μL)	Loading volume (μL)	FAM copies	HEX copies	mtDNA heteroplasmy level
mD92	I stage	10	1	143600	106	0.000738		mD97	I stage	10	1	121200	11780	0.088585
mD93	I stage	10	1	152800	138	0.000902		mD98	I stage	10	1	142800	17360	0.108392
mD94	I stage	10	1	240200	200	0.000832		mD99	I stage	10	1	83000	9080	0.09861
mD95	4BB	10	1	219600	110	0.000501		mD100	I stage	10	1	184400	18840	0.092698
mD108	4BC	10	1	157800	68	0.000431		mD101	I stage	10	1	178200	17500	0.089423
mD109	4BC	10	1	157800	166	0.001051		mD102	I stage	10	1	124800	13880	0.100087
mD111	4CB	10	1	167400	136	0.000812		mD107	I stage	10	1	88600	3380	0.036747
mD140	I stage	10	1	134600	180	0.001336		mD141	5BC	10	1	103400	6100	0.055708
mD147	4CB	10	1	156600	118	0.000753		mD142	5BC	10	1	149800	6540	0.041832
mD148	4CC	10	1	129800	182	0.0014		mD143	II stage	10	1	141200	6200	0.042062
mD150	I stage	10	1	183200	162	0.000884		mD146	5BC	10	1	179600	8520	0.04529
mD162	4CB	10	1	146400	98	0.000669		mD172	4CC	10	1	212800	9940	0.044626
mD163	5BC	10	1	169600	108	0.000636		mD173	5BB	10	1	157000	8400	0.050786
mD164	4CB	10	1	228000	118	0.000517		mD174	5BC	10	1	101000	6240	0.058187
mD166	5BC	10	1	157600	120	0.000761		mD175	I stage	10	1	108800	6740	0.058335
mD167	4BC	10	1	137200	172	0.001252		mD176	I stage	10	1	133200	7700	0.054649
mD169	5AB	10	1	158000	220	0.00139		mD178	I stage	10	1	172800	13100	0.070468
mD170	5BC	10	1	188200	240	0.001274		mD179	I stage	10	1	118400	6780	0.054162
mD171	4CB	10	1	188200	200	0.001062
								MRR-SCCT
mtDNA heteroplasmy level = HEX copies / (FAM+HEX) copies x100%								Sample No.	Blastocyst	Sample volume (μL)	Loading volume (μL)	FAM copies	HEX copies	mtDNA heteroplasmy level
								mD79	4BB	10	1	171000	1760	0.010188
								mD80	5BC	10	1	169200	3860	0.022304
								mD81	I stage	10	1	97800	1240	0.01252
								mD103	I stage	10	1	125200	600	0.004769
								mD104	I stage	10	1	135800	1000	0.00731
								mD105	I stage	10	1	190800	1460	0.007594
								mD106	I stage	10	1	211400	1980	0.009279
								mD106	I stage	10	1	110120	1190	0.010691
								mD192	I stage	10	1	171400	1900	0.010964
								mD195	I stage	10	1	86400	1180	0.013473
								mD196	I stage	10	1	180200	1500	0.008255
								mD197	I stage	10	1	124800	1840	0.014529
								mD198	5BC	10	1	158400	1560	0.009752
								mD199	5CC	10	1	57400	440	0.007607
								mD200	5BC	10	1	127400	980	0.007634
								mD201	5BC	10	1	159600	3480	0.021339
								mD202	I stage	10	1	227400	3500	0.015158
								mD203	I stage	10	1	88000	360	0.004074
								mD204	I stage	10	1	125400	1440	0.011353

## Sheet: Figure 4C
Figure 4C. Euploidy in mouse blastocysts.
Control				Con-SCCT				MRR-SCCT
Sample No.	Result	Euploidy		Sample No.	Result	Euploidy		Sample No.	Result	Euploidy
Sc-9	41,XY,+11(x3)	abnormity		Sc-2	40,XY	normality		Sc-1	40,XY	normality
Sc-12	40,XX	normality		Sc-3	40,XY	normality		Sc-5	40,XY,-6(x1,mos,~50%)	chimerism
Sc-13	41,XY,+2(×3)	abnormity		Sc-4	40,XY	normality		Sc-10	40,XX	normality
Sc-15	40,XX	normality		Sc-6	40,XY	normality		Sc-11	39,XY,-17(×1)	abnormity
Sc-16	40,XY	normality		Sc-7	40,XY	normality		Sc-17	40,XY,+15(×3,mos,~53%)	abnormity
Sc-29	40,XX	normality		Sc-8	40,XY	normality		Sc-18	41,XX,+4(×3)	abnormity
Sc-30	40,X,-X(×1),+17(×3)	abnormity		Sc-24	40,XX	normality		Sc-21	40,XX	normality
Sc-31	40,XY	normality		Sc-25	41,XY,+18(×3)	abnormity		Sc-22	40,XX	normality
Sc-32	40,XY	normality		Sc-26	40,XY	normality		Sc-41	40,XY,+X(×2,mos,~47%)	chimerism
Sc-33	40,XX,-5(×1,mos,~61%)	abnormity		Sc-27	40,XX	normality		Sc-42	41,XY,+15(×3)	abnormity
Sc-34	40,XY	normality		Sc-46	39,XY,-10(×1),-18q(qE1→qE4,~91Mb,×1,mos,~42%)	abnormity		Sc-43	40,XX	normality
Sc-35	40,XX	normality		Sc-49	39,XX,-1(×3),-3q(×1)	abnormity		Sc-44	40,XY	normality
Sc-36	40,XX	normality		Sc-50	40,XX	normality		Sc-45	40,XX,+1(×3),-9(×1)	abnormity
Sc-37	40,XY	normality		Sc-55	40,XY,-2q(qA1→qC1.3,~61Mb,×1,mos,~56%),-2q(qC1.3→q,~119Mb,×1)	abnormity		Sc-47	39,XX,-14(×1)	abnormity
Sc-38	40,XY	normality		Sc-58	40,XX,-Xq(qF1→qF2,×1,~7Mb),-18(×1,mos,~57%),-19q(qA→qC3,~39M,×1,mos,~52%)	abnormity		Sc-48	40,XY	normality
Sc-39	40,XY	normality						Sc-51	40,XX	normality
								Sc-52	40,XY	normality
								Sc-53	40,XY	normality
								Sc-54	40,XY	normality
								Sc-57	40,XX	normality
								Sc-59	40,XY	normality
