# Supplementary material for: Significant decrease of maternal mitochondria carryover using optimized spindle-chromosomal complex transfer
Source: PLoS Biol. 2023 Oct 5;21(10):e3002313. doi: 10.1371/journal.pbio.3002313 (PMC10553349; doi:10.1371/journal.pbio.3002313)
Supplement: S4 Data — (XLSX) [file pbio.3002313.s010.xlsx]

## Sheet: Figure 5B
Figure 5B. Birth rates of mouse embryo transplantation.
Control				Con-SCCT				MRR-SCCT
Transplanted embryo number	Pup number	Birth rate		Transplanted embryo number	Pup number	Birth rate		Transplanted embryo number	Pup number	Birth rate
12	5	0.4166		8	2	0.25		/	/	/
10	4	0.4		/	/	/		12	4	0.3333
8	4	0.5		10	3	0.3		/	/	/
9	4	0.4444						8	2	0.25
birth rate = pup number / transplanted embryo number x100%

## Sheet: Figures 5C and 5E
Figures 5C and 5E. MtDNA residual levels of mouse F1 and F2 pups.
	Sample No.	Sample concentration (ng/uL)	Loading volume (μL)	FAM copies	HEX copies	mtDNA heteroplasmy level
Mouse F1 pups	mD219	8.96	2	177985	16	9e-05	Control
	mD220	12.3	2	70547	58	0.000822
	mD225	13.3	2	98573	30	0.000304
	mD232	3.28	2	38960	36	0.000923
	mD237	6.36	2	69800	56	0.000802
	mD224	9.9	2	135366	6260	0.044201	Con-SCCT
	mD227	3.76	2	45168	2280	0.048053
	mD228	3.72	2	61078	2580	0.040529
	mD230	8.96	2	14190	7100	0.033349
	mD206	14.6	2	80412	3320	0.03965
	mD215	8.06	2	148114	2540	0.01686	MRR-SCCT
	mD216	9.86	2	177444	2840	0.015753
	mD217	10.1	2	176868	3480	0.021292
	mD218	10.7	2	166598	3780	0.022186
	mD221	10.7	2	154000	1102	0.007105
	mD229	6.38	2	37760	376	0.009859
Mouse F2 pups	mD240	13.2	2	8160	66	0.008023	MRR-SCCT
	mD241	10.4	2	8780	36	0.004083
	mD242	13	2	9580	44	0.004572
	mD243	9.64	2	10960	78	0.007067
	mD244	10.9	2	7460	38	0.005068
	mD245	6.46	2	13360	80	0.005952
	mD246	15	2	8620	36	0.004159
	mD247	8.8	2	10180	54	0.005277
	mD248	9.94	2	8440	40	0.004717
	mD249	12.9	2	8480	40	0.004695
	mD250	8.06	2	9476	2	0.00019	Control
	mD251	8.2	2	9163	5	0.000524
	mD252	8.98	2	13741	5	0.000335
	mtDNA heteroplasmy level = HEX copies / (FAM+HEX) copies x100%

## Sheet: Figures 5D and S3
Figure 5D. Body weights of mouse F1 offspring monitored from one week to two months old.
Figure S3. Body weights of 8-week-old mouse F1 offspring.
	Control group (g)					Con-SCCT group (g)					MRR-SCCT group (g)
1 week old	9.7	8.8	8.8	9.7	9.9	9.6	9.8	9.5	5.6	10.2	9.8	8.8	9.2	9.3	5.5
2 weeks old	14.5	13.9	13.6	14.4	14.8	14.8	15.4	15.7	10.2	16.1	13.8	12.8	13.8	13.9	10.8
3 weeks old	17.8	17.3	16.8	19.1	18.4	17.8	19.4	21	18.4	20.4	15.8	14.6	15.4	17.2	18.3
4 weeks old	27	26.5	24.3	25.6	23.8	26.4	24.6	28.1	25.6	26.7	23	22.5	20.5	26.2	26.8
5 weeks old	30	30.2	27.7	27.7	26.7	30	29.2	24.4	25.2	27.4	26.3	26	22.5	28.8	26.3
6 weeks old	29.5	28.8	26.2	26.5	25.8	28.7	30.1	25	26.1	29.6	23.2	24.2	22.4	27	27
7 weeks old	30.4	30.7	26.5	27.1	26	29	31.9	28.6	28.3	30.1	23.2	24.3	23.6	28.7	28.9
8 weeks old	30.9	31.3	26.7	28.1	26.6	29.6	32.3	29.4	29.7	30.8	24.5	25.1	24	29.1	29.8
