# Supplementary material for: Significant decrease of maternal mitochondria carryover using optimized spindle-chromosomal complex transfer
Source: PLoS Biol. 2023 Oct 5;21(10):e3002313. doi: 10.1371/journal.pbio.3002313 (PMC10553349; doi:10.1371/journal.pbio.3002313)
Supplement: S5 Data — (XLSX) [file pbio.3002313.s011.xlsx]

## Sheet: Figures 6B and 6C
Figure 6B. MtDNA residual levels in mouse ES cell lines during 21 passages.
Figure 6C. MtDNA mean residue levels in mouse ES cell lines.
Con-SCCT										MRR-SCCT
Sample No.	Sample volume (μL)	Sample dilution	Loading volume (μL)	FAM copies	HEX copies	mESCs	Passage	mtDNA heteroplasmy level		Sample No.	Sample volume (μL)	Sample dilution	Loading volume (μL)	FAM copies	HEX copies	mESCs	Passage	mtDNA heteroplasmy level
C12	15	\	1	75600	5460	CL1-1	P3	0.0673575		C6	15	\	1	80000	0	CL2-3	P3	0
C13	15	\	1	62800	3360	CL1-1	P3	0.050786		C7	15	\	1	80400	1.6	CL2-3	P3	1.99001e-05
29	10	\	1	123200	13900	CL1-1	P6	0.101386		27	10	\	1	128000	130	CL2-3	P6	0.00101459
30	10	\	1	102600	11860	CL1-1	P6	0.103617		28	10	\	1	63400	126	CL2-3	P6	0.00198344
38	20	5 x	1	24900	3760	CL1-1	P9	0.131193		36	20	5 x	1	8060	48	CL2-3	P9	0.00592008
53	\	5 x	1	50300	7160	CL1-1	P12	0.124608		37	20	5 x	1	9840	86	CL2-3	P9	0.00866411
68	\	5 x	1	27160	2840	CL1-1	P15	0.0946667		51	\	5 x	1	5180	36	CL2-3	P12	0.00690184
83	20	5 x	2	44800	6060	CL1-1	P18	0.119151		52	\	5 x	1	4400	26	CL2-3	P12	0.00587438
98	20	5 x	1	53000	7480	CL1-1	P21	0.123677		66	\	5 x	1	12120	108	CL2-3	P15	0.00883219
99	20	5 x	1	47660	7040	CL1-1	P21	0.128702		67	\	5 x	1	12000	64	CL2-3	P15	0.00530504
110	20	5 x	1	41040	2500	CL1-4	P2	0.0574185		81	20	5 x	2	61400	68	CL2-3	P18	0.00110627
111	20	5 x	1	48800	3660	CL1-4	P2	0.0697674		82	20	5 x	2	40320	180	CL2-3	P18	0.00444444
119	20	5 x	1	14980	1012	CL1-4	P3	0.0632816		96	20	5 x	1	46740	204	CL2-3	P21	0.0043456
120	20	5 x	1	4020	318	CL1-4	P3	0.0733057		97	20	5 x	1	56000	136	CL2-3	P21	0.00242269
126	20	5 x	1	105400	5880	CL1-4	P6	0.0528397		C14	\	9 x	1	60200	482	CL2-4	P3	0.00794305
127	20	5 x	1	68600	4320	CL1-4	P6	0.059243		C15	\	9 x	1	75200	376	CL2-4	P3	0.00497512
139	20	5 x	1	89400	8600	CL1-4	P9	0.0877551		20	10	\	1	87600	438	CL2-4	P6	0.00497512
140	20	5 x	1	79800	7500	CL1-4	P9	0.0859107		21	\	\	2	4140	52	CL2-4	P6	0.0124046
A2	15	to 0.01 ng/uL	2	21700	1204	CL1-4	P12	0.0554839		44	20	5 x	1	20740	202	CL2-4	P9	0.00964569
A3	16.5	to 0.01 ng/uL	2	25280	1462	CL1-4	P12	0.0578323		45	20	5 x	1	28080	262	CL2-4	P9	0.00924423
A4	12.2	to 0.01 ng/uL	2	15680	1578	CL1-4	P15	0.100638		59	\	5 x	1	15040	164	CL2-4	P12	0.0107866
A5	10.4	to 0.01 ng/uL	2	15300	1602	CL1-4	P15	0.104706		60	\	5 x	1	19520	208	CL2-4	P12	0.0105434
A6	12.6	to 0.01 ng/uL	2	17260	2140	CL1-4	P18	0.123986		74	\	5 x	1	27960	182	CL2-4	P15	0.0064672
A7	12.5	to 0.01 ng/uL	2	18100	2160	CL1-4	P18	0.119337		75	\	5 x	1	25620	238	CL2-4	P15	0.00920411
D2	8.96	to 0.01 ng/uL	2	18960	2560	CL1-4	P21	0.135021		90	20	5 x	2	52200	328	CL2-4	P18	0.00624429
D3	5.96	to 0.01 ng/uL	2	23360	3000	CL1-4	P21	0.128425		105	20	5 x	1	32320	180	CL2-4	P21	0.00553846
										C16	\	9 x	1	100600	118	CL2-5	P3	0.00117159
										22	\	10 x	1	72800	152	CL2-5	P6	0.00208356
mtDNA heteroplasmy level = HEX copies / (FAM+HEX) copies x100%										46	20	5 x	1	16660	102	CL2-5	P9	0.00608519
										47	20	5 x	1	7560	54	CL2-5	P9	0.0070922
										61	\	5 x	1	13020	104	CL2-5	P12	0.00792441
										62	\	5 x	1	52000	226	CL2-5	P12	0.00432735
										76	\	5 x	1	24040	100	CL2-5	P15	0.0041425
										77	\	5 x	1	28700	160	CL2-5	P15	0.00554401
										91	20	5 x	2	93000	324	CL2-5	P18	0.00347178
										92	20	5 x	2	50000	300	CL2-5	P18	0.00596421
										106	20	5 x	1	95200	146	CL2-5	P21	0.00153127
										107	20	5 x	1	53000	122	CL2-5	P21	0.0022966
										C3	10	20 x	2	8620	140	CL2-6	P2	0.0159817
										C18	\	9 x	1	95800	644	CL2-6	P3	0.00667745
										25	\	10 x	1	103000	416	CL2-6	P6	0.00402259
										48	20	5 x	1	56800	578	CL2-6	P9	0.0100735
										49	20	5 x	1	21220	342	CL2-6	P9	0.0158612
										63	\	5 x	1	34340	592	CL2-6	P12	0.0169472
										64	\	5 x	1	28400	576	CL2-6	P12	0.0198785
										78	\	5 x	1	21180	454	CL2-6	P15	0.0209855
										93	20	5 x	2	57000	1012	CL2-6	P18	0.0174447
										94	20	5 x	2	134000	2680	CL2-6	P18	0.0196078
										108	20	5 x	1	64400	686	CL2-6	P21	0.0105399
										109	20	5 x	1	95800	740	CL2-6	P21	0.00766522
										Control
										Sample No.	Sample volume (μL)	Sample dilution	Loading volume (μL)	FAM copies	HEX copies	mESCs	Passage	mtDNA heteroplasmy level
										C4	15	\	1	46340	22	C57-2	P3	0.000474527
										C5	15	\	1	83400	28	C57-2	P3	0.000335619
										26	\	10 x	1	59600	48	C57-2	P6	0.000804721
										35	20	5 x	1	138200	74	C57-2	P9	0.000533
										50	\	5 x	1	35920	12	C57-2	P12	0.000333
										65	\	5 x	1	342000	88	C57-2	P15	0.000257
										80	20	5 x	2	109800	112	C57-2	P18	0.001019
										95	20	5 x	1	42140	158	C57-2	P21	0.0037354
