# Supplementary material for: Significant decrease of maternal mitochondria carryover using optimized spindle-chromosomal complex transfer
Source: PLoS Biol. 2023 Oct 5;21(10):e3002313. doi: 10.1371/journal.pbio.3002313 (PMC10553349; doi:10.1371/journal.pbio.3002313)
Supplement: S6 Data — (XLSX) [file pbio.3002313.s012.xlsx]

## Sheet: Figure 7A
Figure 7A. MtDNA proportions of SCC karyoplasts in corresponding enucleated human oocytes.
Con-SCCs						MRR-SCCs
Sample No.	Sample volume (μL)	Loading volume (μL)	HEX copies	mtDNA proportion		Sample No.	Sample volume (μL)	Loading volume (μL)	HEX copies	mtDNA proportion
C108S	5	2	11450	0.012111		C76S	\	2	125	0.000249
C108O	10	1	934000			C76P	\	2	2065
C111S	5	2	3205	0.003541		C76O	\	1	500000
C111O	10	1	902000			C77S	\	2	255	0.000447
C112S	5	2	4095	0.007748		C77P	\	2	4350
C112O	10	1	524400			C77O	\	1	566000
C113S	5	2	2670	0.005435		C82S	\	2	195	0.000645
C113O	10	1	488600			C82P	\	2	1710
C114S	5	2	5700	0.013472		C82O	\	1	300440
C114O	10	1	417400			C89S	2.4	2.4	32	0.000152
C123S	2.4	2.4	6460	0.007387		C89P	2.4	2.4	244
C123O	10	1	868000			C89O	10	1	209600
C124S	2.4	2.4	8580	0.012949		C90S	2.4	2.4	38	0.000227
C124O	10	1	654000			C90P	2.4	2.4	1092
C129S	2.4	2.4	4280	0.010866		C90O	10	1	166480
C129O	10	1	389600			C92S	2.4	2.4	44	0.000128
C130S	2.4	2.4	6580	0.009339		C92P	2.4	2.4	904
C130O	10	1	698000			C92O	10	1	342400
C131S	2.4	2.4	4400	0.012835		C131S	2.4	2.4	226	0.000612
C131O	10	1	338400			C131P	2.4	2.4	5280
C132S	2.4	2.4	4720	0.012056		C131O	10	1	363800
C132O	10	1	386800			C132S	2.4	2.4	200	0.000299
C134S	2.4	2.4	4000	0.011507		C132P	2.4	2.4	7200
C134O	10	1	343600			C132O	10	1	662000
C135S	2.4	2.4	2820	0.00436		C133S	2.4	2.4	170	0.000856
C135O	10	1	644000			C133P	2.4	2.4	1266
C137S	2.4	2.4	2204	0.004573		C133O	10	1	197200
C137O	10	1	479800			C137S	2.4	2.4	228	0.000341
C138S	2.4	2.4	3940	0.007249		C137P	2.4	2.4	3940
C138O	10	1	539600			C137O	10	1	664000
C139S	2.4	2.4	3440	0.00499		C141S	2.4	2.4	136	0.000158
C139O	10	1	686000			C141P	2.4	2.4	2840
						C141O	10	1	860000
						C142S	2.4	2.4	162	0.000254
S: spindle karyoplast; O: spindle-free oocyte						C142P	2.4	2.4	2460
						C142O	10	1	636000
mtDNA proportion = S copies / (O+S) copies x100%						C143S	2.4	2.4	98	0.000154
						C143P	2.4	2.4	3240
						C143O	10	1	632000
						C144S	2.4	2.4	66	0.000105
						C144P	2.4	2.4	2160
						C144O	10	1	628000
						C145S	2.4	2.4	102	0.000167
						C145P	2.4	2.4	3300
						C145O	10	1	606000
						C146S	2.4	2.4	640	0.000919
						C146P	2.4	2.4	3760
						C146O	10	1	692000
						C147S	2.4	2.4	450	0.000838
						C147P	2.4	2.4	104
						C147O	10	1	540000
						C148S	2.4	2.4	316	0.000366
						C148P	2.4	2.4	4460
						C148O	10	1	858000
						S: spindle karyoplast; P: swing-removed cytoplasm; O: spindle-free oocyte
						mtDNA proportion = S copies / (O+P+S) copies x100%

## Sheet: Figure 7B
Figure 7B. Euploidy in human Con-SCC and MRR-SCC karyoplasts.
Sample No.	Group	Result	Euploidy
5OS1	Con-SCCs	46, XN	euploid
5OS2		46, XN	euploid
5OS3		46, XN	euploid
5OS4		46, XN	euploid
5OS5		46, XN	euploid
5OS6		46, XN	euploid
5OS7		43, X, -X (x1), -4 (x1), -17 (x1)	aneuploid
5OS8		46, XN	euploid
05S1	MRR-SCCs	46, XN	euploid
05S2		46, XN	euploid
05S3		46, XN	euploid
05S4		46, XN	euploid
05S5		46, XN	euploid
05S6		46, XN	euploid

## Sheet: Figure 7D
Figure 7D. MtDNA replacement in human oocytes with MRR-SCCT procedure.
Manipulated oocyte number	Reconstructed oocyte number	Normally fertilized oocyte number	Cleaving embryo number	Blastocyst number	Euploid blastocyst number
18	17	13	13	9	6 (6/7≈85.71%)
Figure 7D. Euploid rate in human MRR-SCCT-generated blastocysts.
Sample No.	Group	Result	Euploidy
hT1	MRR-SCCT	46, XN	normality
hT2		46, XN	normality
hT3		46, XN	normality
hT4		46, XN	normality
hT5		46, XN	normality
hT6		46, XN	normality
hT7		46, XN, +22 (×3, mos, ~59%)	abnormality
